# Supplementary material for: Left ventricular geometry characteristics and clinical outcomes in hemodialysis patients with heart failure with preserved ejection fraction
Source: BMC Cardiovasc Disord. 2024 Jun 27;24:327. doi: 10.1186/s12872-024-03985-x (PMC11210017; doi:10.1186/s12872-024-03985-x)
Supplement: Supplementary file 1 — Supplementary Material 1 [file 12872_2024_3985_MOESM1_ESM.xlsx]

## Sheet: All cause mortality
All cause mortality
	B	SE	Wald	df	sig	Exp(B)	95.0% Exp(B) CI
							lower limit	upper limit
Sex,female,n(%)	0.178	0.199	0.794	1	0.373	1.194	0.808	1.766
Age	0.026	0.01	6.933	1	0.008	1.027	1.007	1.047
BMI	0.033	0.028	1.327	1	0.249	1.033	0.977	1.092
	0.002	0.002	0.807	1	0.369	1.002	0.998	1.006
SBP,mmHg	0.003	0.005	0.39	1	0.532	1.003	0.993	1.014
DBP,mmHg	-0.002	0.009	0.064	1	0.8	0.998	0.981	1.015
HR	0.012	0.007	3.352	1	0.067	1.012	0.999	1.026
Hemoglobin,g/L	0.004	0.006	0.362	1	0.548	1.004	0.992	1.015
Alb,g/L	-0.013	0.021	0.402	1	0.526	0.987	0.947	1.028
Ca mmol/L	-0.669	0.501	1.784	1	0.182	0.512	0.192	1.367
P mmol/L	-0.049	0.176	0.079	1	0.779	0.952	0.674	1.345
PTH	0	0	1.064	1	0.302	1	0.999	1
TC,mmol/L	-0.063	0.088	0.508	1	0.476	0.939	0.791	1.116
LDL	-0.021	0.125	0.028	1	0.868	0.979	0.767	1.251
HDL	-0.108	0.218	0.248	1	0.619	0.897	0.586	1.375
BNP	0.047	0.159	0.087	1	0.768	1.048	0.767	1.433
LAD, cm	-0.195	0.195	1.004	1	0.316	0.823	0.561	1.206
LVEDd,cm	0.082	0.192	0.182	1	0.67	1.085	0.745	1.582
RAD, cm	-0.046	0.227	0.042	1	0.838	0.955	0.612	1.489
RVD,cm	0.07	0.243	0.083	1	0.773	1.073	0.666	1.727
IVST,cm	1.813	0.974	3.469	1	0.063	6.13	0.91	41.314
LVPW,cm	-1.932	0.99	3.805	1	0.051	0.145	0.021	1.009
RWT	0.431	1.309	0.108	1	0.742	1.538	0.118	20.006
LVMI	0	0.004	0.001	1	0.976	1	0.993	1.007
LV geometry			2.255	3	0.521
CR	0.459	0.605	0.575	1	0.448	1.582	0.483	5.182
CH	-0.005	0.428	0	1	0.992	0.995	0.43	2.303
EH	-0.337	0.359	0.883	1	0.347	0.714	0.353	1.442
LVAI,ml/m2	0.006	0.009	0.489	1	0.485	1.006	0.989	1.023
LVEDVi	0.011	0.022	0.243	1	0.622	1.011	0.968	1.055
LVESVi	-0.011	0.046	0.053	1	0.817	0.989	0.903	1.084
COi	-0.277	0.241	1.321	1	0.25	0.758	0.473	1.216
EF,%	-0.015	0.03	0.234	1	0.628	0.985	0.928	1.046
TAPSE,cm	-0.296	0.251	1.387	1	0.239	0.744	0.455	1.217
RV-FAC%	-0.005	0.013	0.154	1	0.695	0.995	0.97	1.02
S'TV	0.064	0.029	4.946	1	0.026	1.067	1.008	1.129
LVGLS,%	0.03	0.03	0.955	1	0.328	1.03	0.971	1.094
LVGCS,%	0.004	0.018	0.062	1	0.803	1.004	0.97	1.04
LVGRS,%	0.012	0.005	4.732	1	0.03	1.012	1.001	1.022
RVGLS,%	-0.03	0.016	3.418	1	0.065	0.971	0.941	1.002
MV-E/A	-0.365	0.248	2.162	1	0.141	0.694	0.427	1.129
E/e'	0.008	0.018	0.185	1	0.667	1.008	0.973	1.044

## Sheet: CEs
Cardiovascular events
	B	SE	Wald	df	sig	Exp(B)	95.0% Exp(B) CI
							lower limit	upper limit
Sex,female,n(%)	0	0	0.125	1	0.723	1	1	1
Sex,female,n(%)	0.074	0.208	0.125	1	0.724	1.076	0.716	1.619
Age	0.019	0.01	3.353	1	0.067	1.019	0.999	1.04
BMI	0.02	0.029	0.497	1	0.481	1.021	0.964	1.08
术后（月）	0.002	0.002	0.951	1	0.33	1.002	0.998	1.007
SBP,mmHg	0.004	0.006	0.526	1	0.468	1.004	0.993	1.015
DBP,mmHg	-0.005	0.009	0.334	1	0.563	0.995	0.977	1.013
HR	0.013	0.007	3.494	1	0.062	1.014	0.999	1.028
Hemoglobin,g/L	0.007	0.006	1.226	1	0.268	1.007	0.995	1.019
Alb,g/L	-0.006	0.022	0.072	1	0.788	0.994	0.952	1.038
Ca mmol/L	-0.741	0.517	2.056	1	0.152	0.477	0.173	1.313
P mmol/L	-0.033	0.185	0.032	1	0.857	0.967	0.673	1.39
PTH	0	0	0.424	1	0.515	1	0.999	1.001
TC,mmol/L	-0.06	0.092	0.425	1	0.514	0.942	0.786	1.128
LDL	0.007	0.131	0.003	1	0.959	1.007	0.779	1.3
HDL	-0.013	0.222	0.004	1	0.952	0.987	0.638	1.526
BNP	0.078	0.166	0.22	1	0.639	1.081	0.781	1.496
LAD, cm	-0.181	0.205	0.779	1	0.377	0.835	0.558	1.247
LVEDd,cm	0.168	0.196	0.739	1	0.39	1.183	0.806	1.738
RAD, cm	-0.179	0.238	0.565	1	0.452	0.836	0.524	1.333
RVD,cm	0.114	0.258	0.194	1	0.659	1.12	0.676	1.856
IVST,cm	1.494	0.875	2.914	1	0.088	4.454	0.801	24.753
LVPW,cm	-1.486	0.955	2.418	1	0.12	0.226	0.035	1.472
RWT	0.091	1.393	0.004	1	0.948	1.096	0.071	16.813
LVMI	0	0.004	0.007	1	0.934	1	0.992	1.007
LV geometry			2.282	3	0.516
CH	0.725	0.615	1.387	1	0.239	2.064	0.618	6.894
CR	-0.079	0.445	0.031	1	0.859	0.924	0.386	2.211
EH	-0.279	0.373	0.558	1	0.03	0.757	0.364	1.573
LVAI（ml/m2）	0.001	0.009	0.018	1	0.892	1.001	0.984	1.018
LVEDVi	0.006	0.022	0.061	1	0.805	1.006	0.963	1.05
LVESVi	-0.001	0.047	0	1	0.99	0.999	0.911	1.096
COi	-0.251	0.255	0.968	1	0.325	0.778	0.472	1.282
EF	-0.007	0.032	0.053	1	0.818	0.993	0.933	1.056
TAPSE cm	-0.371	0.262	2.012	1	0.156	0.69	0.413	1.152
FAC%	-0.003	0.013	0.04	1	0.842	0.997	0.972	1.024
S'TV	0.061	0.03	4.018	1	0.045	1.063	1.001	1.128
LVGLS%	0.039	0.03	1.633	1	0.201	1.04	0.979	1.103
LVGCS%	0	0.018	0	1	0.988	1	0.965	1.036
LVGRS%	0.016	0.005	9.718	1	0.002	1.016	1.006	1.026
RVGLS%	-0.021	0.017	1.585	1	0.208	0.979	0.947	1.012
MV-E/A	-0.174	0.253	0.474	1	0.491	0.84	0.512	1.379
E/e	0.012	0.019	0.425	1	0.515	1.012	0.976	1.05
